# Supplementary material for: Psychopathological features of anorectic patients who dropped out of inpatient treatment as assessed by the Minnesota Multiphasic Personality Inventory
Source: Biopsychosoc Med. 2007 Jul 25;1:15. doi: 10.1186/1751-0759-1-15 (PMC1971270; doi:10.1186/1751-0759-1-15)
Supplement: Additional file 1 — T1 tab: Table 1, Demographic and clinical features of the eating disorder patients; T2 tab: Table 2, MMPI-1 clinical scales; T3 tab: Table 3; MMPI-1 Wiggins content scales; T4 tab: Table 4, MMPI-1 Lashar-Wrobel critical items; T5 tab: Table 5, Logistic regression analysis for each MMPI scale; T6 tab: Table 6, Subscales of schizophrenia; T7 tab: Table 7, Subscales of schizophrenia. [file 1751-0759-1-15-S1.xls]

## Sheet: T1
	Table 1. Demographic and clinical features of the eating disorder patients
	Variables	Dropouts (n=24)	Completers (n=51)	p
	Type (r/bp/ednos)	6/17/1	22/24/5	n.s.
	Age (yrs)	23.4±7.5	23.3±9.4	n.s.
	Age at onset （yrs）	18.3±5.4	18.2±6.1	n.s.
	Duration of illness （yrs）	5.00±4.6	5.12±5.9	n.s.
	Duration of hospital stay （days）	107±81	230±92	<0.0001
	Body weight at admission (kg)	33.0±5.7	32.1±5.8	n.s.
	BMI at admission (kg/m2)	13.4±2.0	13.2±2.1	n.s.
	Body weight at discharge (kg)	38.9±4.2	44.5±4.3	<0.0001
	BMI at discharge (kg/m2)	15.8±1.5	18.2±1.5	<0.0001
	r: restricting, bp: binge eating/purging, ednos: eating disorder not otherwise specified.

## Sheet: T2
	Table 2. MMPI-1 clinical scales
	Scale	Dropouts (n=24)	Completers (n=51)	t	95%CI
	L	50.5±13.0	59.3±10.7	3.10*	3.15~14.49
	F	62.4±17.0	50.3±11.5	-3.64*	-18.8~-5.49
	K	41.6±11.3	51.5±11.1	3.58*	4.37~15.40
	Hs	64.4±10.8	57.9±12.7	-2.16	-12.5~-0.51
	D	67.9±7.90	64.2±11.8	0.17	-8.97~1.65
	Hy	62.0±12.2	60.4±12.3	0.6	-7.63~4.46
	Pd	62.9±10.7	53.4±10.8	-3.56*	-14.8~-4.16
	Mf	50.4±10.9	48.5±10.3	0.47	-7.06~3.28
	Pa	67.1±13.7	57.3±11.9	-3.18*	-16.0~-3.66
	Pt	64.3±13.9	54.3±13.1	-3.00*	-16.6~-3.40
	Sc	63.4±16.9	50.7±11.6	-3.79*	-19.4~-6.03
	Ma	58.7±13.1	48.7±10.2	-3.57*	-15.5~-4.38
	Si	52.3±11.6	53.2±10.0	0.38	-4.19~-6.16
	Wilks' lambda for the MANOVA was 0.686, F(13,59)=2.073 and p=0.03.
	*p<0.003 (Bonferroni correction—0.05/13).

## Sheet: T3
	Table 3. MMPI-1 Wiggins content scales
	Scale	Dropouts (n=24)	Completers (n=51)	t	95%CI
	SOC (Social maladjustment）	51.5±11.7	54.2±11.9	0.95	-3.06~8.61
	DEP (Depression）	63.9±12.5	54.5±12.3	-3.05	-15.5~-3.23
	FEM (Feminine interests）	50.3±10.5	49.5±10.3	-0.3	-5.88~-4.36
	MOR (Poor morale）	59.7±10.9	52.5±10.9	-2.68	-12.6~-1.84
	REL (Religious fundamentalism）	51.8±7.81	47.4±7.80	-1.52	-7.92~1.05
	AUT (Autholity conflict）	54.0±13.8	44.4±10.4	-3.37*	-15.3~-3.93
	PSY (Psychoticism）	62.1±16.1	50.8±11.3	-3.50*	-17.7~-4.86
	ORG (Organic symptoms）	63.2±13.7	52.7±12.5	-3.31*	-16.9~-4.19
	FAM (Family problems）	59.6±13.7	48.6±11.4	-3.65*	-17.0~-4.99
	HOS (Manifest hostility）	56.0±15.9	46.3±12.2	-2.91	-16.4~-3.01
	PHO (Phobias）	48.2±10.1	46.5±12.6	0.6	-7.60~-4.08
	HYP (Hypomania）	58.1±13.7	46.3±10.6	-4.08*	-17.6~-6.04
	HEA (Poor health）	63.7±10.8	58.2±11.0	-2.02	-10.1~0.09
	Wilks' lambda for the MANOVA was 0.703, F(13,59)=1.916 and p=0.046.
	*p<0.003 (Bonferroni correction—0.05/13).

## Sheet: T4
	Table 4. MMPI-1 Lashar-Wrobel critical items
		Dropouts (n=24)	Completers (n=51)	t	95%CI
	Ⅰ（anxiety and tension）	63.0±11.6	53.6±14.4	-2.78*	-16.1~-2.65
	Ⅱ（depression and worry）	64.0±11.3	56.3±12.2	-2.6	-13.6~-1.81
	Ⅲ（sleep disturbance)	72.3±15.7	59.7±15.1	-3.33*	-20.2~-5.05
	Ⅳ (deviant beliefs)	59.2±17.6	52.0±14.8	-1.87	-15.1~-0.48
	Ⅴ (deviant thinking and experiences)	57.4±12.6	47.8±9.3	-3.70*	-14.8~-4.40
	Ⅵ (substance abuse)	53.6±9.3	47.7±9.1	-2.58	-10.4~-1.34
	Ⅶ (antisocial attitude)	58.6±17.2	46.9±9.3	-3.80*	-19.4~-4.05
	Ⅷ (family conflict）	56.7±11.6	50.0±11.0	-2.38	-12.2~-1.07
	Ⅸ (problematic anger）	53.5±11.7	47.4±12.9	-1.97	-12.4~0.08
	Ⅹ (sexual concern and deviation）	54.3±13.7	48.2±10.3	-2.13	-11.4~-0.40
	XI (somatic symptoms)	62.4±14.0	54.1±12.4	-2.6	-14.7~-1.94
	Wilks' lambda for the MANOVA was 0.685, F(11,60)=2.508 and p=0.011.
	*p<0.004 (Bonferroni correction—0.05/11).

## Sheet: T5
	Tablel 5. Logistic regression analysis for each MMPI scale
		B	Odds ratio (95%CI)	p	Model χ２	p
	Clinical scales				12.59	<0.001
	Sc (schizophrenia)	0.065	1.067 (1.025-1.110)	0.001
	Wiggins Content scale				14.45	<0.001
	HYP (hypomania)	0.082	1086 (1.034-1.138)	0.001
	Lashar-Wrobel critical items				19.45	<0.001
	Deviant thinking and experience	0.067	1.069 (1.014-1.127)	0.014
	Antisocial attitude	0.063	1.065 (1.013-1.121)	0.014
	B: beta-coefficient, CI:confidence intervals.

## Sheet: T6
	Table 6. Subscales of schizophrenia
			Dropouts (n=24)	Completers (n=51)	t	95%CI
	Sc1A	(social alienation)	60.0±13.4	50.1±11.9	-3.10*	-16.1~-3.50
	Sc1B	(emotional alienation)	61.4±13.9	52.3±11.3	-2.92*	-15.3~-2.88
	Sc1	(object loss)	62.1±14.7	50.9±12.3	-3.34*	-17.9~-4.51
	Sc2A	(lack of ego mastery, cognitive)	63.7±18.7	52.9±12.4	-2.53	-19.6~-2.11
	Sc2B	(lack of ego mastery, conative)	60.6±14.4	51.3±10.7	-2.75	-16.2~-2.45
	Sc2C	(lack of ego mastery, defect of inhibition and control)	62.8±16.4	49.2±10.8	-3.62*	-21.3~5.96
	Sc2	(lack of ego mastery, intrapsychic autonomy)	64.8±18.0	51.5±11.2	-3.32*	-21.6~-4.88
	Sc3	(sensorimotor dissociation)	65.3±18.5	50.9±10.8	-3.47*	-23.0~-5.95
	*p<0.006 (Bonferroni correction—0.05/8).

## Sheet: T7
	Table 7. Aspects of premature treatment termination
				Termination
			Dropouts	Patient initiative (P)	Therapist initiative (T)
	Criterion	Definition	all (n=24)	(n=12)	(n=12)	χ２	p
		early: period of behavioral observation	4(17%)	3(25%)	1(8%)
	Time point	middle: period of behavioral protocol governing privileges	19(79%)	8(67%)	11(92%)	2.47	n.s.
		late: after reaching target weight	1(4%)	1(13%)	0(0%)
		shoplifting or theft of food	5(21%)	0(0%)	5(42%)
	Direct cause of premature termination	reduction of motivation	13(54%)*	11(92%)*	2(17%)*
		suicide attempt or self-injury	2(8%)	0(0%)	2(17%)	15.2	<0.01
		mood instability	2(8%)	1(8%)	1(8%)
		violation of rules	2(8%)	0(%)	2(17%)
	* including four patients (three by own initiative and one by therapist initiative) who left the hospital ward or building without permission.
